# Supplementary material for: Scaling tree-based automated machine learning to biomedical big data with a feature set selector
Source: Bioinformatics. 2019 Jun 4;36(1):250–6. doi: 10.1093/bioinformatics/btz470 (PMC6956793; doi:10.1093/bioinformatics/btz470)
Supplement: btz470_Supplementary_Files [file btz470_supplementary_files.zip]

Archive with 3 entries (2 files):
- btz470-suppl_data/
- btz470-suppl_data/TableS1.csv
- btz470-suppl_data/TableS2.csv
